# Supplementary material for: Predicting the Weathering Time by the Empty Puparium of Sarcophaga peregrina (Diptera: Sarcophagidae) with the ANN Models
Source: Insects. 2022 Sep 5;13(9):808. doi: 10.3390/insects13090808 (PMC9502838; doi:10.3390/insects13090808)
Supplement: Supplementary file 1 [file insects-13-00808-s001.zip]

Archive with 1 entries (1 files):
- insects-1831367-supplementary.xlsx
