# Supplementary material for: Predicting the Weathering Time by the Empty Puparium of Sarcophaga peregrina (Diptera: Sarcophagidae) with the ANN Models
Source: Insects. 2022 Sep 5;13(9):808. doi: 10.3390/insects13090808 (PMC9502838; doi:10.3390/insects13090808)
Supplement: Supplementary file 1 [file insects-13-00808-s001.zip › insects-1831367-supplementary.xlsx]

## Sheet: Table S1
Table S1. CHCs profile of S. peregrina at different weathering times under 10℃
Peak	Hydrocarbon	RI	Abundance (μg/ml, mean±SD)
			0 day	1 day	2 day	3 day	4 day	5 day	10 day	15 day	20 day	25 day	30 day	35 day	40 day	50 day	60 day	70 day	80 day	90 day	100 day	110 day	120 day
1	C10	1000	0.54±0.31	0.48±0.06	0.49±0.19	0.38±0.06	0.39±0.14	0.32±0.06	0.45±0.04	0.43±0.14	0.48±0.03	0.47±0.06	0.4±0.09	0.34±0.03	0.41±0.07	0.41±0.02	0.33±0.06	0.4±0.09	0.31±0.07	0.25±0.1	0.27±0.05	0.33±0.02	0.34±0.03
2	5-Methyl C10	1058	0.36±0.2	0.15±0.03	0.19±0.06	0.14±0.01	0.13±0.02	0.14±0.04	0.15±0.02	0.16±0.03	0.11±0.01	0.12±0.04	0.2±0.11	0.09±0.03	0.14±0.01	0.17±0.08	0.1±0.05	0.13±0.02	0.15±0.05	0.08±0.03	0.08±0.03	0.07±0.01	0.07±0.03
3	C11	1100	0.34±0.18	0.16±0.06	0.2±0.06	0.16±0.05	0.32±0.12	0.23±0.06	0.39±0.18	0.37±0.09	0.18±0.03	-	0.17±0.1	0.14±0.04	0.15±0.11	0.16±0.01	0.1±0.01	0.21±0.12	0.15±0.07	0.13±0.03	0.14±0.02	0.15±0.04	0.13±0.03
4	C12	1200	0.35±0.14	0.25±0.03	0.32±0.08	0.2±0.08	0.23±0.01	0.26±0.09	0.26±0.03	-	0.16±0.04	0.12±0.02	0.13±0.06	0.13±0.06	0.14±0.1	0.13±0.02	0.12±0.02	0.17±0.13	0.14±0.05	0.2±0.12	0.15±0.06	0.12±0.03	0.1±0.03
5	C13	1300	0.15±0.1	0.13±0.05	0.17±0.1	0.09±0.04	0.11±0.04	0.12±0.02	0.22±0.02	0.08±0.03	0.08±0.02	0.14±0.09	0.08±0.06	0.1±0.07	0.12±0.06	0.1±0.03	0.13±0.04	0.16±0.14	0.13±0.06	0.16±0.08	0.12±0.04	0.11±0.04	0.08±0.03
6	C14	1400	0.33±0.06	0.29±0.07	0.61±0.14	0.26±0.06	0.26±0.13	0.39±0.18	0.46±0.03	0.21±0.03	0.26±0.03	0.34±0.27	0.2±0.1	0.24±0.1	0.19±0.07	0.25±0.06	0.33±0.14	0.3±0.26	0.3±0.12	0.28±0.14	0.24±0.03	0.23±0.1	0.17±0.04
7	2-Methyl C14	1467	0.24±0.01	0.23±0.03	0.37±0.19	0.17±0.03	0.21±0.09	0.28±0.11	0.31±0.02	0.13±0.08	0.14±0.05	0.24±0.15	0.16±0.05	0.17±0.05	0.15±0.03	0.18±0.04	0.22±0.08	0.21±0.15	0.21±0.07	0.18±0.09	0.16±0.01	0.15±0.07	0.12±0.02
8	C15	1500	0.26±0.03	0.26±0.02	0.44±0.1	0.25±0.05	0.23±0.1	0.3±0.1	0.34±0.03	0.19±0.06	0.23±0.02	0.28±0.16	0.19±0.05	0.2±0.05	0.18±0.02	0.21±0.03	0.25±0.08	0.23±0.14	0.22±0.06	0.19±0.09	0.17±0.01	0.16±0.07	0.14±0.02
9	Unknown 1	1537	0.35±0.04	0.35±0.02	0.52±0.09	0.35±0.07	0.32±0.1	0.38±0.09	0.41±0.03	0.28±0.05	0.33±0.02	0.36±0.12	0.29±0.06	0.27±0.06	0.25±0.02	0.3±0.04	0.31±0.05	0.32±0.14	0.31±0.06	0.24±0.1	0.24±0.01	0.22±0.07	0.21±0.02
10	4-Methyl C15	1561	0.21±0.04	-	0.25±0.04	0.17±0.03	0.16±0.04	0.19±0.05	0.24±0.02	0.14±0.05	0.16±0.01	0.18±0.06	0.15±0.03	0.14±0.01	0.12±0.01	0.14±0.02	0.15±0.03	0.15±0.06	0.15±0.03	0.11±0.04	0.12±0.01	0.11±0.03	0.1±0.01
11	C16	1600	0.35±0.06	0.33±0.01	0.56±0.15	0.33±0.05	0.31±0.12	0.38±0.13	0.41±0.04	0.24±0.1	0.27±0.05	0.38±0.23	0.23±0.05	0.25±0.06	0.21±0.01	0.24±0.04	0.32±0.13	0.29±0.18	0.28±0.09	0.23±0.11	-	0.19±0.09	0.16±0.02
12	Unknown 2	1619	0.42±0.08	0.43±0.03	0.68±0.18	0.41±0.05	0.39±0.14	0.46±0.14	0.52±0.03	0.31±0.11	0.34±0.06	0.46±0.25	0.28±0.05	0.31±0.07	0.27±0.01	0.3±0.05	0.37±0.14	0.34±0.19	0.36±0.09	0.28±0.14	0.26±0.01	0.23±0.1	0.2±0.03
13	8-Methyl C16	1644	0.29±0.05	0.26±0.01	0.42±0.13	0.25±0.04	0.24±0.08	0.28±0.09	0.3±0.03	0.18±0.07	0.21±0.04	0.29±0.17	0.18±0.03	0.18±0.04	-	0.18±0.03	0.23±0.1	0.22±0.13	0.21±0.06	0.17±0.09	0.16±0.01	0.14±0.06	0.13±0.01
14	C17	1700	0.25±0.06	0.44±0.18	0.77±0.18	0.41±0.12	0.24±0.07	0.38±0.28	0.29±0.03	0.18±0.07	0.21±0.04	0.27±0.13	0.18±0.04	0.19±0.04	-	0.19±0.03	0.34±0.27	0.33±0.31	0.3±0.2	0.17±0.06	-	0.18±0.08	0.13±0.01
15	Unknown 3	1708	0.33±0.06	0.32±0.03	0.48±0.13	0.31±0.04	0.3±0.09	0.33±0.09	0.36±0.03	0.22±0.09	0.26±0.05	0.35±0.19	0.22±0.04	0.23±0.05	-	0.23±0.04	0.29±0.11	0.26±0.13	0.25±0.06	0.32±0.11	-	0.18±0.08	0.15±0.01
16	9-Methyl C17	1743	0.82±0.85	0.3±0.02	0.4±0.08	0.29±0.04	0.28±0.06	0.31±0.06	0.33±0.03	0.41±0.2	0.26±0.03	0.31±0.11	0.23±0.04	0.22±0.04	0.21±0.01	0.23±0.03	0.26±0.07	0.26±0.1	0.25±0.05	1.03±1.36	0.26±0.11	0.26±0.09	0.19±0.01
17	6-Methyl C17	1750	0.21±0.04	0.25±0.11	0.25±0.04	0.19±0.03	0.18±0.03	0.19±0.04	0.2±0.02	0.14±0.03	0.16±0.02	0.19±0.06	0.14±0.02	0.14±0.02	0.13±0.01	0.14±0.01	0.22±0.14	0.15±0.06	0.16±0.03	0.18±0.06	0.13±0.01	0.11±0.04	0.11±0.01
18	4-Methyl C17	1760	0.33±0.38	0.13±0.01	0.14±0.04	0.12±0.02	0.12±0.02	0.12±0.02	0.13±0.01	0.14±0.04	0.1±0.02	0.1±0.01	0.1±0.02	0.09±0.02	0.09±0.01	0.09±0.01	0.1±0.02	0.1±0.04	0.11±0.02	0.21±0.19	0.13±0.07	0.08±0.03	0.07±0.01
19	C18	1800	0.32±0.04	0.3±0.02	0.39±0.05	0.3±0.05	0.31±0.05	0.3±0.06	0.33±0.02	0.22±0.06	0.28±0.02	0.31±0.09	0.26±0.07	0.26±0.04	0.25±0.04	0.26±0.02	0.26±0.04	0.26±0.09	0.28±0.05	0.21±0.06	0.26±0.06	0.2±0.08	0.22±0.04
20	C19	1900	0.51±0.07	0.36±0.02	0.58±0.15	0.36±0.07	0.36±0.11	0.41±0.1	0.38±0.04	2.05±2.44	0.28±0.06	0.38±0.2	0.24±0.04	0.25±0.07	-	0.24±0.04	0.31±0.12	0.27±0.14	0.27±0.06	0.23±0.08	0.21±0.01	0.19±0.08	0.17±0.02
21	Unknown 4	1909	1.08±0.23	1.14±0.11	1.49±0.34	1.09±0.11	1.09±0.26	1.11±0.2	1.2±0.1	0.79±0.31	0.92±0.16	1.23±0.57	0.81±0.11	0.83±0.17	0.76±0.01	0.8±0.1	1.02±0.33	0.93±0.39	0.9±0.17	0.73±0.31	0.69±0.03	0.63±0.24	0.6±0.07
22	Unknown 5	1924	0.61±0.3	0.42±0.03	0.56±0.11	0.4±0.05	0.4±0.09	0.41±0.08	0.45±0.05	0.3±0.11	0.34±0.06	0.42±0.15	0.29±0.05	0.3±0.07	0.28±0.01	0.3±0.03	0.34±0.07	0.33±0.15	0.33±0.07	0.27±0.09	0.25±0.01	0.23±0.09	0.21±0.02
23	10-Methyl C19	1938	0.33±0.01	0.18±0.02	0.23±0.04	0.16±0.02	0.19±0.09	0.24±0.05	0.26±0.02	0.28±0.1	0.2±0.04	0.26±0.12	0.17±0.03	0.18±0.04	-	0.18±0.03	0.22±0.09	0.19±0.09	0.2±0.04	6.47±10.87	0.18±0.05	0.19±0.04	0.16±0.04
24	6-Methyl C19	1951	0.78±0.32	0.53±0.14	0.66±0.07	0.42±0.06	0.6±0.09	0.69±0.44	0.45±0.04	3.58±3.97	0.36±0.06	0.53±0.16	0.41±0.15	0.58±0.11	0.37±0.11	0.31±0.04	0.55±0.42	0.33±0.12	0.34±0.06	7.85±13.04	1.87±2.33	3.49±4.07	0.55±0.54
25	2-Methyl C19	1969	0.15±0.01	0.13±0.02	0.16±0.02	0.12±0.02	0.13±0.01	0.13±0.01	0.13±0.02	0.17±0.06	0.12±0.01	0.12±0.03	0.11±0.02	0.1±0.02	0.09±0.01	0.1±0.01	0.12±0.03	0.11±0.03	0.11±0.02	1.4±2.26	0.12±0.05	0.13±0.05	0.09±0.02
26	C20	2000	0.73±0.52	0.37±0.04	0.38±0.09	0.35±0.05	0.35±0.07	0.37±0.06	0.37±0.03	0.42±0.08	0.31±0.04	0.36±0.14	0.27±0.04	0.28±0.06	0.25±0.02	0.26±0.03	0.34±0.12	0.3±0.13	0.29±0.06	0.29±0.14	0.27±0.06	0.28±0.07	0.24±0.01
27	C21	2100	0.3±0.16	0.17±0.02	0.24±0.07	0.18±0.12	0.23±0.03	0.22±0.09	0.16±0.06	2.69±3.34	0.14±0.03	0.22±0.08	0.2±0.09	0.16±0.03	0.18±0.09	0.2±0.06	0.19±0.06	0.17±0.06	0.16±0.02	0.15±0.01	0.15±0.04	0.11±0.04	0.17±0.17
28	Unknown 6	2121	0.8±0.61	0.73±0.06	0.76±0.5	0.64±0.1	0.67±0.16	0.69±0.1	0.51±0.23	1.75±2.12	0.6±0.11	0.78±0.36	0.51±0.05	0.52±0.16	0.36±0.22	0.53±0.08	0.6±0.16	0.39±0.12	0.57±0.14	0.27±0.19	1.89±2.47	1.9±1.88	1.35±1.93
29	4-Methyl C21	2162	-	0.49±0.03	0.61±0.12	0.45±0.06	0.47±0.09	0.5±0.03	0.49±0.05	5.87±7.51	0.44±0.05	0.37±0.13	0.39±0.04	0.4±0.1	0.36±0.02	0.4±0.05	0.54±0.27	0.43±0.13	0.42±0.08	5.85±9.88	2.95±4.5	1.85±2.62	0.58±0.66
30	C22	2200	0.84±0.56	0.46±0.03	0.55±0.1	0.44±0.04	0.45±0.03	0.45±0.03	0.47±0.04	0.61±0.21	0.43±0.02	0.45±0.06	0.4±0.04	0.4±0.06	0.38±0.02	0.38±0.01	1.51±1.94	0.42±0.09	1.43±1.03	2.38±1.69	0.99±1.07	0.61±0.22	0.53±0.3
31	DiMethyl-C21	2207	2.53±1.05	1.75±0.25	4.77±1.21	2.05±0.56	1.83±1.14	2.56±1.33	2.94±0.67	2.24±0.7	1.13±0.39	2.22±1.64	0.99±0.18	1.51±0.59	1.34±0.28	1.61±0.48	2.38±1.43	2±1.44	1.84±0.6	2.66±1.56	1.84±0.53	1.89±0.88	1.05±0.15
32	C23	2300	0.95±0.07	0.75±0.03	0.82±0.09	0.75±0.03	0.77±0.07	0.78±0.02	0.78±0.04	1.87±1.57	0.71±0	0.78±0.09	0.71±0.05	0.73±0.05	0.71±0.03	0.72±0.04	0.77±0.1	0.73±0.07	0.72±0.04	1.33±1.06	0.91±0.37	0.93±0.31	0.72±0.04
33	3-Methyl C23	2365	0.39±0.26	-	0.23±0.08	-	-	-	-	-	-	-	-	0.2±0.02	-	-	0.22±0.09	-	-	0.3±0.2	0.24±0.12	0.19±0.04	0.15±0.02
34	Methyl C23	2372	0.4±0.27	-	0.24±0.08	-	-	-	-	-	-	-	-	0.2±0.02	-	-	0.22±0.09	-	-	0.25±0.1	0.25±0.12	0.2±0.04	0.15±0.02
35	C25:1*	2474	0.91±0.13	0.83±0.03	0.87±0.02	0.8±0.02	0.82±0.06	0.84±0.04	0.83±0.04	1.44±0.77	0.8±0.02	0.8±0.01	0.82±0.01	0.83±0.05	0.81±0.04	0.84±0.03	0.86±0.07	0.82±0.02	0.81±0.04	1.64±1.37	1.15±0.56	1.35±0.46	0.81±0.01
36	C25	2500	0.94±0.13	0.86±0.03	0.9±0.02	0.83±0.02	0.85±0.06	0.87±0.04	0.86±0.04	1.5±0.8	0.83±0.02	0.83±0.01	0.85±0.01	0.86±0.05	0.84±0.04	0.87±0.03	0.89±0.08	0.85±0.02	0.84±0.04	1.7±1.42	1.19±0.58	1.4±0.48	0.84±0.01
37	2-Methyl C25	2578	0.84±0.32	0.65±0.11	0.67±0.01	0.6±0.03	0.6±0.01	0.64±0.02	0.69±0.05	0.74±0.14	0.69±0.08	0.64±0.03	0.7±0.04	0.68±0.04	0.64±0.03	0.64±0.03	0.69±0.08	0.69±0.07	0.64±0.05	0.78±0.17	0.73±0.1	1.05±0.28	0.7±0.07
38	C26	2600	0.87±0.34	0.68±0.11	0.7±0.01	0.63±0.03	0.62±0.01	0.67±0.02	0.72±0.05	0.52±0.2	0.72±0.08	0.66±0.03	0.72±0.05	0.71±0.04	0.67±0.04	0.67±0.04	0.72±0.08	0.72±0.07	0.66±0.05	0.63±0.14	0.76±0.11	0.91±0.38	0.73±0.07
39	C27:1*	2681	0.74±0.1	0.78±0.07	0.83±0.27	0.76±0.17	0.87±0.09	0.84±0.05	0.87±0.06	1.5±0.76	0.69±0.01	0.72±0.03	0.88±0.43	0.76±0.08	1.27±0.18	0.96±0.11	0.63±0.02	0.89±0.04	0.86±0.2	2.25±2.85	2.15±1.82	1.69±1.07	0.74±0.23
40	C27	2700	0.76±0.1	0.81±0.07	0.86±0.28	0.79±0.18	0.9±0.1	0.87±0.05	0.9±0.06	1.56±0.79	0.72±0.01	0.75±0.03	0.91±0.44	0.79±0.08	1.32±0.19	0.99±0.11	0.65±0.02	0.92±0.04	0.89±0.2	2.32±2.95	2.23±1.88	1.75±1.11	0.77±0.24
41	C29	2900	2.1±1.28	3.19±1.39	2.9±0.95	3.28±1.03	3.6±0.59	3.05±0.61	3.73±1.09	2.7±1.62	2.54±0.52	2.52±0.07	3.85±3.71	2.07±0.14	4.82±0.85	4.07±0.48	-	2.85±0.65	3.35±1.18	3.72±3.57	6.99±5.53	3.68±2.65	2.2±1.11
42	Methyl C29	2929	5.02±4.56	2.99±0.92	2.57±0.42	3.01±1.19	3.4±0.97	3.18±1.68	2.81±0.64	12.21±13.09	1.78±0.2	-	-	3.2±1.29	6.07±0.04	4.11±0.28	2.5±0.67	2.4±0.53	2.59±1.12	25.5±34.61	11.86±12.35	11.34±16.05	5.5±6.36
43	DiMethyl C29	2971	4.57±1.83	6.3±2.21	5.5±1.67	6.13±2.44	6.47±1.17	5.35±0.26	6.06±3.42	7.09±6.81	5.75±0.91	5.64±0.79	5.91±6.64	4.66±1.02	9.25±1.2	8.26±0.62	-	5.49±1.03	6.09±1.25	13.76±18.12	13.05±10.82	10.22±11.76	4.55±2.93
44	C31	3100	1.91±0.98	-	3.85±0.95	4.01±0.5	-	-	-	-	-	-	-	-	-	4.42±1.38	-	-	4±0.09	2.41±0.74	3.8±0.62	3.14±0.99	-
45	TriMethyl C30	3117	6.57±6.05	-	4.41±1.42	5.73±2.09	6.08±0.51	4.52±1.38	4.97±1.1	-	3.85±0.41	-	-	5.36±1.03	7.29±0.57	5.72±0.88	2.94±1.03	-	4.35±1.39	-	12.82±12.16	11.1±12.91	5.32±4.83
*The double bond position was not been located.

## Sheet: Table S2
Table S2. CHCs profile of S. peregrina at different weathering times under 25℃
Peak	Hydrocarbon	RI	Abundance (μg/ml, mean±SD)
			0 day	1 day	2 day	3 day	4 day	5 day	10 day	15 day	20 day	25 day	30 day	35 day	40 day	50 day	60 day	70 day	80 day	90 day	100 day	110 day	120 day
1	C10	1000	0.4±0.1	0.32±0.03	0.33±0.09	0.37±0.08	0.36±0.08	0.36±0.13	0.31±0.04	0.51±0.09	-	0.87±0.53	0.32±0.02	0.39±0.17	0.94±0.88	1.58±1.18	1.91±0.65	3.21±1.51	1.32±0.44	2.02±2.01	2.43±1.83	0.12±0	1.45±0.43
2	5-Methyl C10	1058	0.37±0.13	0.22±0.11	0.16±0.08	0.28±0.24	0.32±0.16	0.3±0.12	0.31±0.14	0.1±0.03	-	0.39±0.22	0.13±0.08	0.14±0.05	0.35±0.36	0.64±0.52	0.71±0.05	1.16±0.16	0.53±0.22	0.59±0.4	0.74±0.53	0.86±0.59	0.43±0.17
3	C11	1100	0.35±0.14	0.19±0.14	0.11±0.01	0.16±0.07	0.12±0.03	0.12±0.01	0.12±0.01	0.1±0.01	0.11±0.04	0.25±0.13	0.11±0.04	0.18±0.13	0.22±0.22	0.58±0.38	0.52±0.11	-	0.39±0.18	0.47±0.33	0.56±0.43	0.66±0.46	0.51±0.23
4	C12	1200	0.23±0.08	0.18±0.02	0.18±0.02	0.27±0.11	0.27±0.06	0.26±0.02	0.25±0.02	0.12±0.01	0.15±0.06	0.3±0.17	0.2±0.15	0.15±0.04	0.3±0.32	0.92±0.68	0.65±0.09	0.92±0.03	0.59±0.31	0.56±0.4	0.7±0.52	0.76±0.53	0.82±0.39
5	C13	1300	0.12±0.07	0.09±0.01	0.08±0.01	0.16±0.09	0.16±0.09	0.19±0.14	0.26±0.11	0.2±0.05	0.25±0.2	0.48±0.3	0.25±0.21	0.16±0.01	0.4±0.4	1.29±1.13	1.11±0.21	-	1.12±0.75	0.78±0.55	0.82±0.59	0.9±0.64	1.13±0.77
6	C14	1400	0.29±0.11	0.23±0.03	0.2±0.02	0.33±0.15	0.34±0.14	0.27±0.03	0.27±0.05	0.24±0.12	0.16±0.11	0.64±0.44	0.25±0.14	0.23±0.15	0.42±0.38	1.16±0.85	1.15±0.16	1.2±0.04	1±0.72	0.85±0.6	1.01±0.73	1.09±0.79	0.77±0.44
7	2-Methyl C14	1467	0.21±0.07	0.18±0.02	0.12±0.02	0.31±0.04	0.24±0.07	0.21±0.02	0.21±0.04	0.17±0.09	0.13±0.06	0.52±0.35	0.15±0.11	0.17±0.08	0.23±0.13	0.58±0.24	0.83±0.04	1.05±0.07	0.35±0.15	0.54±0.47	0.64±0.53	0.47±0.27	0.43±0.3
8	C15	1500	0.23±0.07	0.19±0.02	0.19±0.02	0.26±0.04	0.24±0.06	0.21±0.02	0.21±0.04	0.22±0.07	0.15±0.05	0.59±0.38	0.2±0.08	0.19±0.08	0.46±0.46	0.96±0.54	0.97±0.07	1.29±0.09	0.79±0.49	0.84±0.59	1.05±0.76	1.17±0.84	0.52±0.25
9	Unknown 1	1537	0.32±0.07	0.28±0.02	0.31±0.05	0.52±0.26	0.31±0.07	0.29±0.02	0.28±0.04	0.31±0.06	0.23±0.05	0.74±0.45	0.28±0.09	0.27±0.07	0.7±0.73	1.35±0.82	1.3±0.16	1.93±0.11	1.03±0.59	1.22±0.86	1.56±1.13	1.72±1.23	0.71±0.29
10	4-Methyl C15	1561	0.15±0.03	0.14±0.01	0.15±0.02	0.23±0.1	0.15±0.03	0.14±0.01	0.14±0.02	0.15±0.03	0.12±0.02	0.36±0.22	0.13±0.04	0.13±0.03	0.35±0.37	0.67±0.43	0.64±0.09	0.97±0.05	0.51±0.29	0.61±0.43	0.77±0.56	0.87±0.62	0.34±0.13
11	C16	1600	0.29±0.06	0.25±0.03	0.25±0.02	0.3±0.07	0.3±0.06	0.28±0.03	0.28±0.07	0.29±0.1	0.19±0.02	0.82±0.57	0.26±0.11	0.25±0.09	0.57±0.55	1.21±0.66	1.19±0.09	1.67±0.11	0.96±0.54	1.04±0.72	1.4±1.02	1.57±1.13	0.66±0.21
12	Unknown 2	1619	0.36±0.08	0.31±0.04	0.3±0.02	0.35±0.09	0.36±0.06	0.34±0.04	0.33±0.08	0.35±0.1	0.25±0.03	1±0.69	0.31±0.11	0.31±0.1	0.74±0.75	1.52±0.84	1.5±0.13	2.15±0.22	1.17±0.63	1.34±0.92	1.81±1.31	2±1.44	0.84±0.26
13	8-Methyl C16	1644	0.24±0.05	0.19±0.03	0.2±0.02	0.24±0.03	0.23±0.04	0.22±0.03	0.23±0.04	0.25±0.07	0.15±0.01	0.67±0.45	0.23±0.14	0.2±0.06	0.46±0.46	0.98±0.54	0.92±0.09	1.37±0.16	0.74±0.4	0.85±0.6	1.18±0.86	1.29±0.93	0.53±0.15
14	C17	1700	0.35±0.08	0.26±0.14	0.33±0.09	0.42±0.09	0.45±0.07	0.42±0.03	0.36±0.16	0.46±0.11	0.16±0.01	0.61±0.4	0.25±0.1	0.4±0.1	0.48±0.49	1.08±0.4	0.93±0.15	2.11±0.87	0.85±0.21	0.86±0.59	1.16±0.84	1.28±0.92	0.48±0.14
15	Unknown 3	1708	0.27±0.05	0.23±0.03	0.24±0.02	0.35±0.12	0.27±0.04	0.25±0.02	0.26±0.06	0.28±0.07	0.19±0.01	0.76±0.51	0.24±0.09	0.23±0.06	0.56±0.56	1.18±0.68	1.12±0.12	1.64±0.19	0.89±0.46	1.03±0.72	1.41±1.02	1.52±1.1	0.59±0.16
16	9-Methyl C17	1743	0.26±0.04	0.23±0.03	0.27±0.05	0.4±0.22	0.25±0.03	0.25±0.03	0.25±0.03	0.28±0.04	0.21±0.01	0.67±0.41	0.26±0.12	0.23±0.04	0.61±0.65	1.17±0.79	1.1±0.21	1.72±0.14	0.86±0.44	1.07±0.75	1.43±1.04	1.55±1.11	0.59±0.2
17	6-Methyl C17	1750	0.19±0.04	0.15±0.02	0.24±0.14	0.3±0.17	0.16±0.02	0.17±0.02	0.19±0.02	0.21±0.03	0.17±0.07	0.47±0.29	0.22±0.16	0.19±0.07	0.39±0.42	0.75±0.51	1.17±0.55	1.62±0.65	0.61±0.15	1.3±1.05	1.04±0.65	0.99±0.71	0.37±0.11
18	4-Methyl C17	1760	0.11±0.02	0.09±0.01	0.11±0.02	0.23±0.2	0.1±0.02	0.1±0.01	0.1±0.01	0.12±0.01	0.09±0	0.26±0.15	0.12±0.06	0.12±0.02	0.25±0.27	0.48±0.33	0.44±0.08	-	0.46±0.01	0.3±0.28	0.64±0.48	0.66±0.48	0.15±0.01
19	C18	1800	0.32±0.08	0.25±0.03	0.3±0.08	0.4±0.13	0.26±0.03	0.3±0.04	0.32±0.05	0.37±0.08	0.24±0	0.91±0.57	0.37±0.25	0.25±0.03	0.68±0.7	1.29±0.91	1.18±0.23	2.04±0.06	0.91±0.43	1.28±0.93	1.75±1.32	1.72±1.24	0.66±0.25
20	C19	1900	0.28±0.05	0.24±0.04	0.27±0.03	0.32±0.05	0.29±0.04	0.27±0.03	0.28±0.06	0.29±0.06	0.21±0.01	0.78±0.53	0.26±0.09	0.23±0.07	0.58±0.59	1.14±0.67	1.13±0.14	1.61±0.25	0.9±0.47	1.02±0.71	1.45±1.05	1.52±1.11	0.63±0.15
21	Unknown 4	1909	0.92±0.14	0.82±0.1	0.88±0.1	1.01±0.11	0.95±0.09	0.9±0.06	0.9±0.21	0.93±0.18	-	2.44±1.6	0.79±0.21	0.84±0.19	2.08±2.19	4.05±2.61	3.84±0.68	6.17±0.37	2.98±1.54	3.64±2.55	4.85±3.5	5.1±3.67	2.1±0.5
22	Unknown 5	1924	0.34±0.06	0.29±0.05	0.32±0.04	0.36±0.04	0.33±0.03	0.32±0.03	0.33±0.06	0.33±0.03	-	0.83±0.5	0.31±0.08	0.3±0.06	0.72±0.74	1.45±0.92	1.4±0.28	2.14±0.24	1.12±0.58	1.3±0.92	1.78±1.29	1.72±1.26	0.23±0.05
23	10-Methyl C19	1938	0.21±0.03	0.17±0.02	0.2±0.03	0.25±0.09	0.2±0.02	0.2±0.02	0.2±0.04	0.21±0.03	0.15±0.01	0.52±0.34	0.21±0.07	0.17±0.04	0.44±0.45	0.84±0.54	0.81±0.12	1.22±0.15	0.66±0.35	0.77±0.56	1.1±0.81	1.12±0.81	0.53±0.14
24	6-Methyl C19	1951	0.35±0.06	0.31±0.04	0.34±0.05	0.4±0.1	0.34±0.04	0.33±0.03	0.52±0.1	0.35±0.04	0.38±0.16	0.97±0.44	0.32±0.14	0.31±0.05	0.76±0.78	1.5±1	1.45±0.31	2.27±0.14	1.15±0.59	1.34±0.94	1.87±1.36	1.83±1.31	6.6±4.01
25	2-Methyl C19	1969	0.11±0.01	0.09±0.01	0.13±0.03	0.23±0.21	0.1±0.01	0.1±0.02	0.11±0.01	0.11±0.01	0.17±0	0.36±0.22	0.12±0.04	0.15±0.03	0.27±0.24	0.68±0.73	0.84±0.18	1.42±0.08	0.67±0.26	0.84±0.62	0.95±0.81	0.91±0.69	0.32±0.13
26	C20	2000	0.32±0.04	0.28±0.03	0.31±0.05	0.42±0.17	0.25±0.08	0.32±0.04	0.33±0.03	0.34±0.06	0.23±0.01	0.81±0.49	0.32±0.1	0.3±0.1	0.67±0.73	1.29±0.89	1.22±0.26	2.02±0.12	0.94±0.51	1.14±0.81	1.61±1.17	1.62±1.17	0.74±0.44
27	C21	2100	0.16±0.05	0.18±0.03	0.18±0.06	0.17±0.04	0.14±0.02	0.18±0.03	0.18±0.06	0.17±0.04	0.18±0.02	0.46±0.29	0.18±0.05	0.18±0.02	0.48±0.51	0.79±0.69	0.94±0.16	1.52±0.23	0.93±0.05	0.8±0.56	1.25±0.93	1.12±0.82	0.33±0.06
28	Unknown 6	2121	0.58±0.08	0.48±0.09	0.43±0.19	0.48±0.18	0.61±0.05	0.6±0.05	0.61±0.15	0.59±0.08	0.45±0.05	1.46±0.92	0.49±0.2	0.5±0.14	1.29±1.4	2.54±1.68	2.37±0.46	3.59±0.71	1.83±0.97	2±1.28	3.19±2.33	2.9±2.07	2.48±1.71
29	4-Methyl C21	2162	0.41±0.06	0.37±0.04	0.43±0.06	0.4±0.02	0.42±0.03	0.43±0.05	0.42±0.06	0.41±0.04	0.35±0.03	0.92±0.53	0.33±0.09	0.38±0.07	0.94±1.09	1.9±1.38	1.72±0.43	2.84±0.31	1.33±0.73	1.59±1.11	2.23±1.62	2.08±1.47	1.47±1.07
30	C22	2200	1.36±0.82	1.61±0.32	1.38±0.13	2.26±0.7	2.62±1.27	1.9±0.25	2.15±0.54	1.51±0.65	0.76±0.27	4.46±3.06	1.96±1.22	0.96±0.36	2.67±2.37	5.14±1.48	5.96±0.66	6.05±0.04	4.35±3.16	4.08±2.95	4.16±3.06	5.13±3.87	5.91±0.86
31	DiMethyl-C21	2207	1.85±0.17	1.69±0.33	1.45±0.14	2.37±0.74	2.74±1.34	2±0.26	2.26±0.57	1.59±0.68	0.8±0.28	4.68±3.21	2.06±1.28	1.01±0.38	2.8±2.49	5.39±1.55	6.25±0.7	6.35±0.04	4.56±3.31	4.27±3.09	4.36±3.2	5.38±4.06	6.19±0.91
32	C23	2300	-	0.69±0.01	0.74±0.02	0.74±0.02	0.72±0.02	0.72±0.03	0.72±0.03	0.7±0.03	0.69±0.02	1.35±0.63	0.72±0.02	0.71±0.04	1.9±2.09	3.42±2.69	3.11±0.92	5.88±0.51	2.2±1.22	3.18±2.42	3.89±2.78	3.54±2.48	2.52±1.36
33	3-Methyl C23	2365	-	-	-	0.29±0.15	-	0.19±0.03	-	-	-	-	0.21±0.04	-	-	-	-	-	-	-	-	-	0.56±0.08
34	Methyl C23	2372	-	-	-	0.22±0.05	-	0.2±0.03	-	-	-	-	0.22±0.05	-	-	-	-	-	-	-	-	-	0.48±0.22
35	C25:1*	2474	0.79±0.02	0.85±0.03	0.84±0.03	0.81±0.07	0.83±0.06	0.85±0.04	0.79±0.02	0.86±0.04	0.85±0.05	1.69±0.77	0.85±0.01	0.88±0.04	2.44±2.63	4.24±3.24	4.11±1.27	7.77±0.23	2.86±1.64	4.37±3.45	5.28±3.82	4.34±3	3.8±1.19
36	C25	2500	0.82±0.02	0.88±0.03	0.87±0.03	0.84±0.07	0.86±0.06	0.88±0.04	0.82±0.02	0.89±0.04	0.88±0.05	1.75±0.8	0.88±0.01	0.92±0.04	2.53±2.72	4.39±3.36	4.26±1.32	8.05±0.24	2.97±1.7	4.53±3.58	5.48±3.96	4.5±3.11	3.94±1.23
37	2-Methyl C25	2578	0.63±0	0.65±0.03	0.63±0.01	0.63±0.1	0.66±0.05	0.64±0	0.62±0.03	0.6±0.02	0.64±0.02	1.11±0.69	0.59±0.03	0.65±0.05	1.73±1.89	3.43±2.67	3±0.96	5.78±0.08	2.97±0.02	3.14±2.45	3.74±2.69	2.68±2.82	6.17±3.3
38	C26	2600	0.66±0	0.68±0.03	0.66±0.01	0.65±0.1	0.69±0.06	0.67±0	0.64±0.03	0.63±0.02	-	-	0.61±0.03	0.69±0.06	-	-	-	-	-	-	-	-	7.33±4.34
39	C27:1*	2681	0.73±0.19	0.95±0.17	1.09±0.06	0.97±0.09	0.84±0.12	1.08±0.14	0.72±0.12	1.02±0.03	-	2.12±1.08	0.85±0.05	1.06±0.31	1.09±0.34	2.84±2.58	4.2±1.61	9.85±0.7	3.42±2.08	8.77±5.25	6.56±4.84	-	4.56±2.3
40	C27	2700	0.75±0.2	1.02±0.23	-	-	-	-	-	-	-	-	-	-	-	-	-	-	-	-	-	-	-
41	C28	2800	-	-	-	-	-	-	-	-	-	-	-	-	-	-	-	-	-	-	-	-	7.1±3.67
42	C29	2900	2.4±0.98	3.09±0.96	4.3±0.21	3.69±1.64	2.9±0.51	4.23±0.43	2.39±0.86	3.11±1.12	-	7.58±4.15	3.03±0.68	4.48±0.29	4.59±3.82	9.06±7.09	14.54±6.31	32.75±12.66	14.46±4.81	43.21±25.74	22.61±16.42	-	11.58±10.42
43	Methyl C29	2929	2.49±0.68	3.14±1.08	3.48±0.48	-	2.3±0.61	4±0.46	-	3.05±1.19	-	7.57±2.37	3.07±1.74	3.75±1.21	4±2.59	9.3±7.28	13.14±5.88	35.56±0.11	10.84±2.11	31.39±23.48	22.5±16.74	-	13.36±9.05
44	DiMethyl C29	2971	4.95±2.71	6.23±2.46	7.91±1.77	7.09±0.61	5.14±0.8	7.37±0.69	4.01±1.73	5.56±2.48	6.35±5.49	11.35±3.5	6.38±2.23	6±3.2	8.5±6.94	18.7±12.75	27.94±10.95	63.19±17.43	24.38±3.05	76.54±46.7	43.1±30.78	-	42.04±28.92
45	DiMethyl C30	3070	-	-	-	4.01±0.03	-	-	-	2.93±0.17	-	-	2.91±0.21	-	-	-	-	-	14.18±4.33	46.75±14.84	-	-	24.14±15.44
46	C31	3100	-	4.37±0.92	4.58±1.12	4.16±0.03	-	4.47±0.92	-	3.04±0.17	-	-	2.9±0.26	-	-	-	-	-	14.7±4.49	48.49±15.39	-	-	25.04±16.02
47	TriMethyl C30	3117	-	6.32±3.94	4.86±0.79	-	3.49±0.04	5.83±1	-	4.83±0.61	-	8.94±5.1	5.3±2.97	5.48±1.89	-	-	22.17±12.74	48.62±13.27	-	44.94±24.54	32.43±24.82	-	46.02±27.26
48	C33	3300	-	-	-	-	-	-	-	-	-	-	-	-	-	-	-	-	-	-	-	-	12.1±13.25
49	5-Methyl C33	3350	-	-	-	-	-	-	-	-	-	-	-	-	-	-	-	-	-	-	-	-	37.24±25.09
*The double bond position was not been located.

## Sheet: Table S3
Table S3. CHCs profile of S. peregrina at different weathering times under 40℃
Peak	Hydrocarbon	RI	Abundance (μg/ml, mean±SD)
			0 day	1 day	2 day	3 day	4 day	5 day	10 day	15 day	20 day	25 day	30 day	35 day	40 day	50 day	60 day	70 day	80 day	90 day	100 day	110 day	120 day
1	C10	1000	1.71±0.93	1.3±0.11	1.19±0.71	0.52±0.43	0.34±0.1	0.06±0.08	0.07±0.09	2.31±3.8	0.21±0.08	0.19±0.01	0.14±0.04	0.32±0.06	0.23±0.1	0.26±0.04	0.22±0.07	0.29±0.08	0.26±0.1	0.25±0.05	0.31±0.04	0.29±0.04	0.25±0.01
2	5-Methyl C10	1058	0.32±0.06	0.34±0.01	0.23±0.1	0.65±0.47	0.81±0.16	0.07±0.08	0.16±0.19	2.22±3.37	0.5±0.08	0.44±0.04	0.35±0.11	0.76±0.13	0.58±0.22	0.65±0.09	0.39±0.31	0.7±0.23	0.68±0.11	0.63±0.07	0.71±0.09	0.69±0.06	0.6±0.01
3	C11	1100	0.54±0.2	0.54±0.06	0.31±0.12	0.54±0.34	0.63±0.11	0.14±0.16	0.25±0.36	0.89±1.16	0.48±0.05	0.36±0.04	0.3±0.09	0.57±0.11	0.44±0.1	0.56±0.11	0.43±0.16	0.64±0.21	0.66±0.05	0.63±0.06	0.63±0.04	0.64±0.06	0.41±0.05
4	C12	1200	0.8±0.06	0.94±0.19	0.85±0.02	0.82±0.36	1.42±0.52	0.22±0.32	0.21±0.23	4.54±7.22	0.8±0.22	0.65±0.17	0.71±0.29	0.97±0.12	0.87±0.08	1.19±0.05	0.75±0.16	0.99±0.54	1.35±0.75	0.95±0.32	0.8±0.1	0.93±0.23	0.84±0.23
5	C13	1300	1.17±0.14	1.42±0.09	1.01±0.34	0.86±0.73	1.51±0.54	0.25±0.38	0.25±0.25	0.77±0.56	0.84±0.03	0.93±0.15	0.48±0.17	0.88±0.47	0.5±0.09	1.21±0.65	0.88±0.37	0.85±0.42	0.78±0.54	0.39±0.11	0.32±0.12	0.4±0.01	0.45±0.25
6	C14	1400	1.17±0.18	1.22±0.29	1.32±0.44	1.05±0.68	1.56±0.26	0.23±0.29	0.23±0.23	1.47±1.73	0.87±0.25	0.82±0.06	0.89±0.33	1.26±0.19	0.97±0.22	1.23±0.05	1.03±0.19	1.35±0.74	1.35±0.56	1.01±0.09	1.07±0.08	1.01±0.06	1.24±0.11
7	2-Methyl C14	1467	0.54±0.38	0.37±0.1	0.63±0.45	0.41±0.32	0.64±0.35	0.15±0.18	0.09±0.08	0.86±0.93	0.41±0.33	0.25±0.02	0.24±0.09	0.53±0.2	0.29±0.08	0.37±0	0.33±0.09	0.4±0.16	0.78±0.12	0.44±0.08	0.65±0.24	0.59±0.22	0.66±0.17
8	C15	1500	0.83±0.21	0.84±0.21	0.82±0.17	0.74±0.51	1.03±0.09	0.16±0.18	0.18±0.2	0.65±0.56	0.6±0.2	0.57±0.02	0.58±0.21	0.9±0.12	0.69±0.19	0.81±0.02	0.71±0.21	0.91±0.42	0.92±0.19	0.75±0.13	0.85±0.06	0.78±0.08	0.88±0.01
9	Unknown 1	1537	1.15±0.34	1.16±0.28	0.97±0.02	1.07±0.8	1.23±0.17	0.2±0.22	0.26±0.29	0.97±0.89	0.78±0.24	0.74±0.04	0.71±0.26	1.21±0.16	0.9±0.29	1.05±0.07	0.92±0.28	1.17±0.43	1.46±0.5	1.23±0.28	1.21±0.11	1.1±0.16	1.28±0.08
10	4-Methyl C15	1561	0.57±0.18	0.57±0.15	0.48±0.01	0.5±0.37	0.6±0.09	0.12±0.11	0.13±0.16	0.51±0.48	0.39±0.12	0.37±0.01	0.35±0.13	0.65±0.13	0.45±0.15	0.5±0.04	0.47±0.15	0.59±0.21	0.68±0.17	0.58±0.14	0.58±0.04	0.58±0.1	0.6±0.03
11	C16	1600	1.09±0.35	1.04±0.33	1.09±0.34	0.91±0.62	1.28±0.06	0.21±0.23	0.25±0.29	0.74±0.57	0.84±0.34	0.75±0.04	0.78±0.29	1.15±0.17	0.87±0.23	1±0.01	0.91±0.25	1.21±0.56	1.2±0.26	0.91±0.16	1.09±0.05	1±0.16	1.1±0.02
12	Unknown 2	1619	1.37±0.44	1.31±0.41	1.33±0.33	1.15±0.81	1.63±0.09	0.27±0.29	0.32±0.37	0.83±0.58	1.05±0.41	0.94±0.06	0.95±0.35	1.45±0.21	1.11±0.3	1.27±0.03	1.18±0.32	1.51±0.64	1.47±0.18	1.19±0.22	1.37±0.05	1.25±0.2	1.33±0.08
13	8-Methyl C16	1644	0.87±0.3	0.82±0.26	0.84±0.23	0.71±0.48	0.99±0.06	0.19±0.18	0.22±0.27	0.55±0.4	0.67±0.25	0.59±0.03	0.6±0.21	0.92±0.14	0.7±0.2	0.78±0.01	0.73±0.24	0.94±0.4	0.97±0.2	0.75±0.13	0.88±0.04	0.82±0.14	0.88±0.06
14	C17	1700	0.82±0.27	0.79±0.23	0.74±0.14	0.68±0.5	0.92±0.08	0.19±0.16	0.22±0.26	0.55±0.41	0.62±0.25	0.56±0.02	0.55±0.19	0.88±0.12	0.81±0.1	0.73±0.01	0.7±0.22	0.89±0.34	0.9±0.14	1.03±0.61	1.7±0.11	1.28±0.57	1.63±0.07
15	Unknown 3	1708	1.03±0.36	0.97±0.32	0.95±0.23	0.96±0.38	1.17±0.07	0.23±0.21	0.26±0.31	0.63±0.43	0.8±0.3	0.72±0.03	0.71±0.25	1.11±0.16	0.83±0.22	0.92±0	0.88±0.28	1.14±0.47	1.13±0.16	0.91±0.19	1.06±0.06	0.96±0.18	1.02±0.06
16	9-Methyl C17	1743	0.99±0.34	0.95±0.27	0.83±0.04	2.92±3.08	1.03±0.16	0.23±0.19	0.27±0.32	0.67±0.49	2.34±2.27	0.67±0.02	0.64±0.23	1.07±0.13	0.79±0.25	0.86±0.04	0.86±0.26	1.06±0.39	1.19±0.23	1.02±0.25	1.08±0.08	0.95±0.18	1.03±0.03
17	6-Methyl C17	1750	0.8±0.29	0.63±0.16	0.78±0.33	2.97±3.25	0.86±0.36	0.17±0.14	0.19±0.24	0.54±0.45	0.78±0.29	0.45±0	0.76±0.27	0.73±0.1	0.61±0.04	0.62±0.05	0.89±0.51	1.29±0.46	1.18±0.67	1.03±0.29	0.73±0.04	0.65±0.12	1.01±0.39
18	4-Methyl C17	1760	0.25±0.09	0.25±0.06	0.2±0.02	0.34±0.14	0.43±0.08	0.12±0.12	0.08±0.1	0.2±0.15	0.19±0.04	0.17±0.01	0.16±0.05	0.28±0.04	0.26±0.15	0.23±0.02	0.22±0.09	0.28±0.08	0.46±0.25	0.37±0.11	0.32±0.04	0.26±0.05	0.32±0.03
19	C18	1800	1.17±0.49	1.18±0.29	0.96±0.11	0.88±0.63	1.1±0.24	0.26±0.23	0.39±0.5	0.74±0.51	0.84±0.25	0.8±0.01	0.72±0.25	1.26±0.16	0.92±0.34	1.02±0.12	0.94±0.38	1.22±0.38	1.28±0.14	1.27±0.37	1.41±0.11	1.36±0.29	1.36±0.03
20	C19	1900	1.09±0.38	1.02±0.33	1±0.25	0.9±0.64	1.2±0.06	0.3±0.25	0.32±0.38	0.72±0.49	0.95±0.38	0.82±0.04	0.82±0.28	1.2±0.16	0.92±0.23	1.04±0.05	0.97±0.3	1.3±0.56	1.31±0.21	1.03±0.24	1.17±0.05	1.03±0.24	1.08±0.1
21	Unknown 4	1909	3.57±1.27	3.38±0.96	3.11±0.58	2.85±2.05	3.92±0.45	0.76±0.8	1.06±1.27	2.36±1.61	3.03±1.22	2.64±0.08	2.53±0.89	4.04±0.48	3.08±0.86	3.32±0.25	3.21±1.23	4.39±1.74	4.28±0.01	3.53±0.91	4.02±0.22	3.53±0.81	3.62±0.22
22	Unknown 5	1924	0.9±0.96	0.95±0.32	0.74±0.39	1.05±0.71	1.15±0.6	0.17±0.15	0.14±0.16	0.69±0.79	0.72±0.22	0.65±0.42	0.34±0.11	0.52±0.08	0.64±0.51	0.82±0.57	0.41±0.13	0.56±0.22	0.54±0.06	0.44±0.12	0.51±0.04	0.66±0.31	0.43±0.06
23	10-Methyl C19	1938	0.84±0.29	0.78±0.25	0.72±0.1	5.88±8.63	0.86±0.1	0.25±0.2	0.26±0.31	0.51±0.36	9.84±15.42	0.65±0.04	0.6±0.2	0.93±0.11	0.7±0.19	0.77±0.07	0.88±0.25	1.08±0.39	1.01±0.05	0.82±0.21	0.91±0.06	0.79±0.19	0.78±0.09
24	6-Methyl C19	1951	3.8±0.83	3.13±0.79	1.64±0.61	24.54±38.82	1.42±0.18	1.03±0.9	2.07±3.06	5.88±7.7	9.7±9.95	2.14±0.24	1.03±0.33	1.54±0.22	1.18±0.36	1.85±0.96	6.03±2.19	4.12±1.33	3.37±0.07	2.72±0.61	2.51±0.85	2.22±1.08	2±0.87
25	2-Methyl C19	1969	0.49±0.16	0.48±0.13	0.37±0.03	0.53±0.12	0.44±0.1	0.17±0.14	0.17±0.21	0.46±0.37	0.5±0.04	0.36±0.01	0.33±0.1	0.53±0.06	0.4±0.13	0.43±0.08	0.46±0.16	0.59±0.17	0.67±0.13	0.58±0.18	0.57±0.06	0.48±0.11	0.5±0.01
26	C20	2000	1.42±0.48	1.34±0.37	1.15±0.11	1.14±0.48	1.26±0.19	0.4±0.35	0.7±0.98	1.13±0.85	1.17±0.26	1.02±0.03	0.96±0.33	1.48±0.19	1.13±0.35	1.22±0.18	1.23±0.43	1.7±0.71	1.65±0.15	1.44±0.37	1.47±0.11	1.35±0.29	1.35±0.12
27	C21	2100	0.61±0.19	0.58±0.19	0.56±0.15	0.5±0.27	0.63±0.04	0.39±0.4	0.24±0.29	0.69±0.55	0.69±0.17	0.52±0	0.53±0.16	0.72±0.13	0.54±0.11	0.6±0.09	0.64±0.2	0.9±0.42	0.8±0.08	0.63±0.17	0.72±0.04	0.59±0.16	0.49±0.23
28	Unknown 6	2121	1.23±0.29	0.94±0.33	1.47±1.32	3.15±4.1	1.29±1.11	0.56±0.45	0.56±0.78	2.05±2.76	10.45±8.38	1.24±0.7	1.16±1.16	0.82±0.1	1.59±0.95	1.37±0.99	3.28±1.43	1.73±0.48	1.06±0.17	0.75±0.13	0.81±0.13	0.7±0.19	0.44±0.22
29	4-Methyl C21	2162	0.73±0.17	0.97±0.38	0.96±0.62	2.05±1.57	1.4±0.81	0.28±0.21	0.28±0.34	1.15±1.27	1.96±1.01	0.56±0.03	0.52±0.15	0.73±0.1	0.55±0.14	0.6±0.13	1.14±0.55	0.9±0.32	0.85±0.01	0.73±0.23	0.75±0.09	0.61±0.15	0.5±0.2
30	C22	2200	5.88±0.47	6.41±0.31	6.68±0.24	5.52±2.49	7.17±0.44	1.96±2.81	2.13±2.17	3.86±2.06	5.42±0.09	5.76±0.18	6.06±0.27	6.07±0.07	6.07±0.53	6.62±0.31	5.48±0.12	5.46±0.16	5.98±0.32	6.15±0.29	6.09±0.34	6.48±0.21	7.07±0.13
31	DiMethyl-C21	2207	6.16±0.49	6.72±0.33	7±0.25	5.05±3.88	7.51±0.46	2.06±2.95	0.66±0.6	4.05±2.16	5.68±0.1	6.04±0.19	6.35±0.28	6.37±0.08	6.36±0.55	6.94±0.32	5.75±0.13	5.72±0.17	6.27±0.33	6.45±0.3	6.39±0.36	6.8±0.22	7.41±0.14
32	C23	2300	3.69±0.85	3.3±0.95	2.54±0.41	2.83±0.38	2.7±0.8	0.91±0.6	24.49±41.58	3.31±2.24	5.4±1.37	2.99±0.18	2.08±1.64	4.15±0.63	2.36±1.88	3.03±0.88	2.01±1.4	4.37±1.14	3.88±0.98	3.7±0.95	3.68±0.47	3.39±0.99	2.79±0.39
33	3-Methyl C23	2365	0.87±0.21	0.71±0.21	0.58±0.04	0.66±0.17	0.68±0.1	0.28±0.32	0.45±0.53	0.74±0.78	1.06±0.14	-	0.72±0.18	0.89±0.16	0.74±0.16	0.77±0.24	0.86±0.4	1.32±0.52	1.24±0	0.94±0.28	0.94±0.09	0.74±0.13	0.7±0.05
34	Methyl C23	2372	0.9±0.21	0.74±0.22	0.6±0.04	0.69±0.18	0.71±0.1	0.15±0.15	0.21±0.25	0.36±0.38	0.87±0.26	0.61±0.27	0.52±0.34	0.92±0.16	0.76±0.17	0.8±0.25	0.35±0.22	0.79±0.4	0.94±0.48	0.97±0.29	0.97±0.09	0.77±0.14	0.73±0.05
35	C25:1*	2474	4.75±0.86	4.15±1.23	2.84±0.42	2.33±1.53	2.9±0.85	9.24±11.98	45.06±75.56	5.16±3.48	5.66±2.97	3.85±0.38	3.54±0.81	5.06±1.27	3.66±1.33	3.62±1.3	3.81±3.15	5.83±1.86	4.7±1.52	4.61±1.13	4.15±0.45	4±1.05	3.09±0.33
36	C25	2500	4.93±0.89	4.3±1.27	2.94±0.43	2.41±1.59	3±0.89	0.85±1.2	46.24±78.76	8.59±7.76	4.85±4.41	3.99±0.39	2.73±2.23	5.25±1.32	3.8±1.38	3.75±1.35	3.92±3.31	3.67±2.27	3.21±3.94	4.78±1.18	4.31±0.47	4.15±1.09	-
37	2-Methyl C25	2578	5.26±0.23	4.01±1.04	2.35±0.45	2.35±0.63	2.55±0.4	9.44±11.75	40.67±67.95	6.08±4.61	5.88±2.39	3.55±0.6	3.02±0.69	4.09±0.99	2.97±1.01	3.33±1.28	6.52±1.57	6.59±3.41	4.65±0.57	3.79±0.72	3.31±0.28	3.14±0.68	2.41±0.01
38	C26	2600	-	-	-	-	-	-	-	5.26±2.45	-	-	-	-	-	-	-	-	-	-	-	-	-
39	C27:1*	2681	5.62±0.71	4.8±2.15	3.42±0.93	3.6±0.36	2.66±0.68	6.5±8.47	28.49±47.45	5.54±4.37	4.78±2.72	4.23±0.84	3.36±1.09	5.62±1.47	4.26±2.31	3.85±2.19	6.89±3.43	7.07±3.64	4.58±2.94	4.4±1.4	3.92±0.75	3.85±0.92	2.62±0.07
40	C27	2700	-	-	-	-	-	0.66±0.81	-	-	-	-	-	-	-	-	-	-	-	-	-	-	-
41	C28	2800	4±0.3	2.65±0.75	1.74±0.25	-	-	9.8±7.76	19.73±32.98	5.63±6.27	2.94±0.97	2±0.25	1.59±0.4	2.66±0.53	1.65±0.94	1.85±0.76	5.14±1.47	3.87±1.28	2.75±0.89	2.45±0.39	2.22±0.23	2.21±0.21	-
42	C29	2900	-	20.92±14.3	15.44±1.92	16.24±5.87	13.88±3.4	2.37±3.59	16.84±26.86	10.2±7.71	10.77±9.43	15.11±2.98	11.36±2.73	21.06±8.27	16.95±11.92	11.35±4.57	31.29±19.74	30.45±24.79	12.47±13.87	15.42±12.54	13.2±3.32	12.92±4.65	9.89±0.77
43	Methyl C29	2929	-	17.55±11.78	13.08±1.45	20.19±7.9	10.07±2.81	1.42±1.74	1.27±0.55	10.44±8.02	24.96±17.59	16.9±3.14	10.8±3.27	17.53±6.38	11.04±10.8	14.59±12.67	20.92±19.22	17.85±23.27	16.26±19.43	11.58±8.77	11.26±4.6	7.61±0.85	8.13±0.89
44	DiMethyl C29	2971	-	39.19±28.02	32±11.49	33.16±10.42	24.42±5.07	4.72±3.8	4.93±5.78	17.93±17.99	17.78±14.32	26.55±5.26	22.9±6.79	41.04±10.31	28.18±20.83	20.38±13.07	53.37±34.88	54.32±46.9	20.47±25.15	22.41±15.22	20.59±8.67	19.31±7.47	16.38±1.49
45	DiMethyl C30	3070	41.58±4.91	24.01±15.99	16.41±2.94	12.8±6.41	15.35±1.82	5.55±4.63	10.79±16.26	13.84±11.26	8.51±7.46	13.37±3.8	10.98±2.14	19.26±3.84	17.96±13.07	10.4±1.85	35.94±14.01	32.81±24.59	12.41±13.06	17.88±13.72	12.84±1.73	15.04±9.86	11.12±2.47
46	C31	3100	43.13±5.09	24.9±16.59	17.02±3.05	13.28±6.65	15.92±1.88	8.58±6.95	11.19±16.86	14.36±11.68	8.83±7.73	13.87±3.94	11.39±2.22	19.97±3.98	18.63±13.56	10.79±1.92	37.28±14.53	34.03±25.51	12.87±13.54	18.55±14.23	13.32±1.79	15.6±10.22	11.54±2.56
47	TriMethyl C30	3117	-	35.37±25.63	24.79±1.35	32.4±6.32	20.2±3.42	4.67±4.03	1.83±1.14	13.93±12.15	28.48±19.17	21.97±4.33	15.74±6.23	33.73±13.95	19.11±13.27	16.41±6.61	42.7±28.76	46.07±35.5	-	20.51±17.16	16.38±6.36	11.86±2.33	17.97±5.8
48	C33	3300	12.28±7.13	16.21±3.41	9.98±0.01	-	-	10.86±10.67	4±4.25	10.79±10.23	7.89±4.73	10.71±2.11	5.51±4.38	15.25±2.46	14.01±7.19	10.19±1.7	31.3±22.64	15.15±6.92	16.67±11.67	14.55±3.02	10.37±0.08	-	-
49	5-Methyl C33	3350	38.87±7.39	29.09±12.82	-	-	-	10.37±8.74	9.45±10.88	13.22±14.1	21.2±8.59	13.98±0.89	15.7±7.28	21.94±3.06	-	18.76±0.23	34.73±9.24	35.57±12.61	38.62±12.09	23.32±8.21	26.1±1.47	22.1±1.7	17.82±0.6
*The double bond position was not been located.

## Sheet: Table S4
Table S4. The hydrocarbons with VIP>1 of OPLS-DA and PLS model
Hydracarbon	RI	VIP
		OPLS-DA	PLS
			10℃	25℃	40℃
C19	1900		1.84275		1.16348
5-Methyl C10	1058	1.03372	1.72119		1.64372
6-Methyl C17	1750		1.65073	1.01554	1.13679
C17	1700		1.64246		2.00905
C12	1200	1.09194	1.52155
8-Methyl C16	1644		1.45234		1.17024
C16	1600		1.44266		1.17671
Unknown 2	1619		1.43156	1.00798	1.18139
Unknown 5	1924		1.39593
C21	2100		1.2841	1.0815
4-Methyl C15	1561		1.27415		1.31065
C11	1100		1.25769		1.16083
Unknown 4	1909		1.23586		1.32186
Unknown 3	1708		1.23521		1.09622
C15	1500		1.21637		1.19394
Unknown 1	1537		1.11372		1.38629
C22	2200	1.93801	1.02582
DiMethyl C29	2971	1.1411		1.45411
C13	1300	1.3526		1.36028
2-Methyl C25	2578	1.47615		1.30635
6-Methyl C19	1951	1.78675		1.29878
2-Methyl C19	1969			1.24967	1.12002
C25:1	2474	1.17452		1.15696
C25	2500			1.15696
Unknown 6	2121			1.09651
C23	2300			1.02554
C10	1000	2.00172		1.01555
4-Methyl C21	2162			1.00859
C18	1800				1.50073
2-Methyl C14	1467				1.38086
DiMethyl-C21	2207				1.36096
Methyl C23	2372				1.25081
4-Methyl C17	1760				1.18367
C20	2000				1.06932
3-Methyl C23	2365				1.04199
C14	1400				1.01497
10-Methyl C19	1938	1.04745
C27:1	2681	1.09327
C29	2900	1.22742
Methyl C29	2929	1.02435
C31	3100	1.15762
TriMethyl C30	3117	1.02576
